# Supplementary material for: Antiviral Effects of Secondary Metabolites from Jatropha podagrica Leaves against the Pseudotyped Virus of SARS-CoV-2 Omicron
Source: Plants (Basel). 2023 Nov 23;12(23):3942. doi: 10.3390/plants12233942 (PMC10708114; doi:10.3390/plants12233942)
Supplement: Supplementary file 1 [file plants-12-03942-s001.zip]

Archive with 1 entries (1 files):
- plants-2679735-supplementary.pdf
